# Supplementary material for: Biochemical Analyses of Bioactive Extracts from Plants Native to Lampedusa, Sicily Minor Island
Source: Plants (Basel). 2022 Dec 9;11(24):3447. doi: 10.3390/plants11243447 (PMC9788634; doi:10.3390/plants11243447)
Supplement: Supplementary file 1 [file plants-11-03447-s001.zip]

Archive with 1 entries (1 files):
- plants-2041410-supplementary.pdf
